# Supplementary material for: Empowering biologists to decode omics data: the Genekitr R package and web server
Source: BMC Bioinformatics. 2023 May 23;24:214. doi: 10.1186/s12859-023-05342-9 (PMC10205030; doi:10.1186/s12859-023-05342-9)
Supplement: Supplementary file 2 — Additional file 2. 1) GO CC enrichment analysis result without simplification method. 2) GO CC enrichment analysis result after simplification. [file 12859_2023_5342_MOESM2_ESM.xlsx]

## Sheet: S1-no-simplified-GO-terms
Hs_CC_ID	Description	EnrichedSize	InputSize	GeneRatio	BgRatio	FoldEnrich	RichFactor	pvalue	p.adjust	qvalue	geneID	geneID_symbol
GO:0042555	MCM complex	13	348	0.0395137	33/19759	23.6591	0.393939	2.53689e-15	8.41349e-13	7.36785e-13	4172/54962/84515/4171/4176/4174/9837/4173/4175/253714/51659/8318/55388	MCM3/TIPIN/MCM8/MCM2/MCM7/MCM5/GINS1/MCM4/MCM6/MMS22L/GINS2/CDC45/MCM10
GO:0071162	CMG complex	9	348	0.0273556	11/19759	49.1382	0.818182	4.71344e-15	8.41349e-13	7.36785e-13	4172/4171/4176/4174/9837/4173/4175/51659/8318	MCM3/MCM2/MCM7/MCM5/GINS1/MCM4/MCM6/GINS2/CDC45
GO:0031261	DNA replication preinitiation complex	12	348	0.0364742	29/19759	24.8515	0.413793	1.49767e-14	1.78223e-12	1.56073e-12	4172/54962/4171/4176/4174/9837/4173/4175/253714/51659/8318/55388	MCM3/TIPIN/MCM2/MCM7/MCM5/GINS1/MCM4/MCM6/MMS22L/GINS2/CDC45/MCM10
GO:0097373	MCM core complex	12	348	0.0364742	32/19759	22.5217	0.375	6.231e-14	5.56117e-12	4.87002e-12	4172/54962/84515/4171/4176/4174/9837/4175/253714/51659/8318/55388	MCM3/TIPIN/MCM8/MCM2/MCM7/MCM5/GINS1/MCM6/MMS22L/GINS2/CDC45/MCM10
GO:0098687	chromosomal region	28	348	0.0851064	366/19759	4.59458	0.0765027	2.18328e-11	1.55886e-09	1.36512e-09	8850/4172/11130/7272/83540/221150/4171/4176/64105/151648/79075/4174/4085/4173/983/4175/3070/57405/55355/220134/675/4998/10635/54821/113130/157570/641/5888	KAT2B/MCM3/ZWINT/TTK/NUF2/SKA3/MCM2/MCM7/CENPK/SGO1/DSCC1/MCM5/MAD2L1/MCM4/CDK1/MCM6/HELLS/SPC25/HJURP/SKA1/BRCA2/ORC1/RAD51AP1/ERCC6L/CDCA5/ESCO2/BLM/RAD51
GO:0000808	origin recognition complex	9	348	0.0273556	32/19759	16.8912	0.28125	1.7664e-09	1.05101e-07	9.20387e-08	54962/4171/9837/253714/23594/51659/4998/8318/55388	TIPIN/MCM2/GINS1/MMS22L/ORC6/GINS2/ORC1/CDC45/MCM10
GO:0000228	nuclear chromosome	20	348	0.0607903	232/19759	5.17739	0.0862069	2.23842e-09	1.1416e-07	9.99716e-08	3725/4172/54962/8091/4171/4176/4174/9837/4173/4175/253714/23594/675/51659/4998/5427/641/5888/8318/55388	JUN/MCM3/TIPIN/HMGA2/MCM2/MCM7/MCM5/GINS1/MCM4/MCM6/MMS22L/ORC6/BRCA2/GINS2/ORC1/POLE2/BLM/RAD51/CDC45/MCM10
GO:0000775	chromosome, centromeric region	16	348	0.0486322	227/19759	4.23315	0.0704846	1.41083e-06	6.29581e-05	5.51336e-05	8850/11130/7272/83540/221150/64105/151648/79075/4085/3070/57405/55355/220134/54821/113130/157570	KAT2B/ZWINT/TTK/NUF2/SKA3/CENPK/SGO1/DSCC1/MAD2L1/HELLS/SPC25/HJURP/SKA1/ERCC6L/CDCA5/ESCO2
GO:0005656	nuclear pre-replicative complex	6	348	0.0182371	24/19759	15.0144	0.25	2.12782e-06	7.59633e-05	6.65225e-05	54962/9837/253714/51659/8318/55388	TIPIN/GINS1/MMS22L/GINS2/CDC45/MCM10
GO:0036387	pre-replicative complex	6	348	0.0182371	24/19759	15.0144	0.25	2.12782e-06	7.59633e-05	6.65225e-05	54962/9837/253714/51659/8318/55388	TIPIN/GINS1/MMS22L/GINS2/CDC45/MCM10
GO:0000776	kinetochore	12	348	0.0364742	146/19759	4.93625	0.0821918	6.23526e-06	0.000202363	0.000177213	8850/11130/7272/83540/221150/64105/151648/4085/57405/55355/220134/54821	KAT2B/ZWINT/TTK/NUF2/SKA3/CENPK/SGO1/MAD2L1/SPC25/HJURP/SKA1/ERCC6L
GO:0005657	replication fork	8	348	0.0243161	62/19759	7.74939	0.129032	8.39339e-06	0.000249703	0.00021867	4172/54962/5983/253714/29128/641/7516/55388	MCM3/TIPIN/RFC3/MMS22L/UHRF1/BLM/XRCC2/MCM10
GO:0000779	condensed chromosome, centromeric region	12	348	0.0364742	156/19759	4.61983	0.0769231	1.2276e-05	0.000337118	0.00029522	8850/11130/7272/83540/221150/64105/151648/4085/57405/55355/220134/54821	KAT2B/ZWINT/TTK/NUF2/SKA3/CENPK/SGO1/MAD2L1/SPC25/HJURP/SKA1/ERCC6L
GO:0000811	GINS complex	5	348	0.0151976	21/19759	14.2995	0.238095	2.02901e-05	0.000517398	0.000453095	54962/9837/253714/51659/55388	TIPIN/GINS1/MMS22L/GINS2/MCM10
GO:0000781	chromosome, telomeric region	12	348	0.0364742	166/19759	4.34152	0.0722892	2.29198e-05	0.000545491	0.000477697	4172/4171/4176/4174/4173/983/4175/675/4998/10635/641/5888	MCM3/MCM2/MCM7/MCM5/MCM4/CDK1/MCM6/BRCA2/ORC1/RAD51AP1/BLM/RAD51
GO:0000793	condensed chromosome	15	348	0.0455927	257/19759	3.50532	0.0583658	2.88424e-05	0.000604919	0.000529739	8850/11130/7272/83540/221150/64105/151648/4085/57405/55355/220134/675/54821/641/5888	KAT2B/ZWINT/TTK/NUF2/SKA3/CENPK/SGO1/MAD2L1/SPC25/HJURP/SKA1/BRCA2/ERCC6L/BLM/RAD51
GO:0032993	protein-DNA complex	14	348	0.0425532	227/19759	3.704	0.061674	2.90566e-05	0.000604919	0.000529739	26471/4172/54962/8091/4171/4176/4174/9837/4173/4175/253714/51659/8318/55388	NUPR1/MCM3/TIPIN/HMGA2/MCM2/MCM7/MCM5/GINS1/MCM4/MCM6/MMS22L/GINS2/CDC45/MCM10
GO:0016323	basolateral plasma membrane	14	348	0.0425532	228/19759	3.68776	0.0614035	3.05001e-05	0.000604919	0.000529739	57554/7439/10991/288/2348/23428/3248/1525/3766/9076/55966/6563/7039/3949	LRRC7/BEST1/SLC38A3/ANK3/FOLR1/SLC7A8/HPGD/CXADR/KCNJ10/CLDN1/AJAP1/SLC14A1/TGFA/LDLR
GO:0045178	basal part of cell	15	348	0.0455927	271/19759	3.32423	0.0553506	5.30135e-05	0.000996097	0.0008723	57554/7439/10991/288/2348/23428/3248/1525/2191/3766/9076/55966/6563/7039/3949	LRRC7/BEST1/SLC38A3/ANK3/FOLR1/SLC7A8/HPGD/CXADR/FAP/KCNJ10/CLDN1/AJAP1/SLC14A1/TGFA/LDLR
GO:0009925	basal plasma membrane	14	348	0.0425532	253/19759	3.32335	0.055336	9.40142e-05	0.00167815	0.00146959	57554/7439/10991/288/2348/23428/3248/1525/3766/9076/55966/6563/7039/3949	LRRC7/BEST1/SLC38A3/ANK3/FOLR1/SLC7A8/HPGD/CXADR/KCNJ10/CLDN1/AJAP1/SLC14A1/TGFA/LDLR
GO:0045177	apical part of cell	18	348	0.0547112	425/19759	2.54362	0.0423529	0.000298081	0.00506737	0.00443759	948/10991/2348/23428/1803/159963/2151/2191/4582/1513/5874/8029/8611/55107/9076/55966/6505/3949	CD36/SLC38A3/FOLR1/SLC7A8/DPP4/SLC5A12/F2RL2/FAP/MUC1/CTSK/RAB27B/CUBN/PLPP1/ANO1/CLDN1/AJAP1/SLC1A1/LDLR
GO:0016324	apical plasma membrane	16	348	0.0486322	359/19759	2.67667	0.0445682	0.000367562	0.00596453	0.00522325	948/10991/2348/23428/1803/159963/2151/4582/1513/5874/8029/8611/55107/9076/55966/6505	CD36/SLC38A3/FOLR1/SLC7A8/DPP4/SLC5A12/F2RL2/MUC1/CTSK/RAB27B/CUBN/PLPP1/ANO1/CLDN1/AJAP1/SLC1A1
GO:0005819	spindle	17	348	0.0516717	407/19759	2.50855	0.041769	0.000510608	0.00792552	0.00694053	162282/57520/9493/7272/6907/79000/221150/26271/56992/151648/4085/983/10733/220134/83903/150468/79801	ANKFN1/HECW2/KIF23/TTK/TBL1X/AUNIP/SKA3/FBXO5/KIF15/SGO1/MAD2L1/CDK1/PLK4/SKA1/HASPIN/CKAP2L/SHCBP1
GO:0000800	lateral element	3	348	0.00911854	13/19759	13.8595	0.230769	0.00115576	0.0171919	0.0150553	675/641/5888	BRCA2/BLM/RAD51
GO:0043596	nuclear replication fork	4	348	0.0121581	30/19759	8.0077	0.133333	0.00146937	0.0209826	0.0183749	4172/54962/253714/55388	MCM3/TIPIN/MMS22L/MCM10
GO:0031092	platelet alpha granule membrane	3	348	0.00911854	17/19759	10.5984	0.176471	0.00261565	0.0359148	0.0314513	948/5099/3690	CD36/PCDH7/ITGB3
GO:0062023	collagen-containing extracellular matrix	16	348	0.0486322	436/19759	2.20395	0.0366972	0.00278338	0.0368025	0.0322286	10218/5176/4256/170689/10085/81578/7059/563/341640/5803/1191/7052/7078/2312/64129/6422	ANGPTL7/SERPINF1/MGP/ADAMTS15/EDIL3/COL21A1/THBS3/AZGP1/FREM2/PTPRZ1/CLU/TGM2/TIMP3/FLG/TINAGL1/SFRP1

## Sheet: S2-simplified-GO-terms
Hs_CC_ID	Description	EnrichedSize	InputSize	GeneRatio	BgRatio	FoldEnrich	RichFactor	pvalue	p.adjust	qvalue	geneID	geneID_symbol
GO:0042555	MCM complex	13	348	0.0395137	33/19759	23.6591	0.393939	2.53689e-15	8.41349e-13	7.36785e-13	4172/54962/84515/4171/4176/4174/9837/4173/4175/253714/51659/8318/55388	MCM3/TIPIN/MCM8/MCM2/MCM7/MCM5/GINS1/MCM4/MCM6/MMS22L/GINS2/CDC45/MCM10
GO:0031261	DNA replication preinitiation complex	12	348	0.0364742	29/19759	24.8515	0.413793	1.49767e-14	1.78223e-12	1.56073e-12	4172/54962/4171/4176/4174/9837/4173/4175/253714/51659/8318/55388	MCM3/TIPIN/MCM2/MCM7/MCM5/GINS1/MCM4/MCM6/MMS22L/GINS2/CDC45/MCM10
GO:0098687	chromosomal region	28	348	0.0851064	366/19759	4.59458	0.0765027	2.18328e-11	1.55886e-09	1.36512e-09	8850/4172/11130/7272/83540/221150/4171/4176/64105/151648/79075/4174/4085/4173/983/4175/3070/57405/55355/220134/675/4998/10635/54821/113130/157570/641/5888	KAT2B/MCM3/ZWINT/TTK/NUF2/SKA3/MCM2/MCM7/CENPK/SGO1/DSCC1/MCM5/MAD2L1/MCM4/CDK1/MCM6/HELLS/SPC25/HJURP/SKA1/BRCA2/ORC1/RAD51AP1/ERCC6L/CDCA5/ESCO2/BLM/RAD51
GO:0000808	origin recognition complex	9	348	0.0273556	32/19759	16.8912	0.28125	1.7664e-09	1.05101e-07	9.20387e-08	54962/4171/9837/253714/23594/51659/4998/8318/55388	TIPIN/MCM2/GINS1/MMS22L/ORC6/GINS2/ORC1/CDC45/MCM10
GO:0000228	nuclear chromosome	20	348	0.0607903	232/19759	5.17739	0.0862069	2.23842e-09	1.1416e-07	9.99716e-08	3725/4172/54962/8091/4171/4176/4174/9837/4173/4175/253714/23594/675/51659/4998/5427/641/5888/8318/55388	JUN/MCM3/TIPIN/HMGA2/MCM2/MCM7/MCM5/GINS1/MCM4/MCM6/MMS22L/ORC6/BRCA2/GINS2/ORC1/POLE2/BLM/RAD51/CDC45/MCM10
GO:0000776	kinetochore	12	348	0.0364742	146/19759	4.93625	0.0821918	6.23526e-06	0.000202363	0.000177213	8850/11130/7272/83540/221150/64105/151648/4085/57405/55355/220134/54821	KAT2B/ZWINT/TTK/NUF2/SKA3/CENPK/SGO1/MAD2L1/SPC25/HJURP/SKA1/ERCC6L
GO:0005657	replication fork	8	348	0.0243161	62/19759	7.74939	0.129032	8.39339e-06	0.000249703	0.00021867	4172/54962/5983/253714/29128/641/7516/55388	MCM3/TIPIN/RFC3/MMS22L/UHRF1/BLM/XRCC2/MCM10
GO:0016323	basolateral plasma membrane	14	348	0.0425532	228/19759	3.68776	0.0614035	3.05001e-05	0.000604919	0.000529739	57554/7439/10991/288/2348/23428/3248/1525/3766/9076/55966/6563/7039/3949	LRRC7/BEST1/SLC38A3/ANK3/FOLR1/SLC7A8/HPGD/CXADR/KCNJ10/CLDN1/AJAP1/SLC14A1/TGFA/LDLR
GO:0045177	apical part of cell	18	348	0.0547112	425/19759	2.54362	0.0423529	0.000298081	0.00506737	0.00443759	948/10991/2348/23428/1803/159963/2151/2191/4582/1513/5874/8029/8611/55107/9076/55966/6505/3949	CD36/SLC38A3/FOLR1/SLC7A8/DPP4/SLC5A12/F2RL2/FAP/MUC1/CTSK/RAB27B/CUBN/PLPP1/ANO1/CLDN1/AJAP1/SLC1A1/LDLR
GO:0005819	spindle	17	348	0.0516717	407/19759	2.50855	0.041769	0.000510608	0.00792552	0.00694053	162282/57520/9493/7272/6907/79000/221150/26271/56992/151648/4085/983/10733/220134/83903/150468/79801	ANKFN1/HECW2/KIF23/TTK/TBL1X/AUNIP/SKA3/FBXO5/KIF15/SGO1/MAD2L1/CDK1/PLK4/SKA1/HASPIN/CKAP2L/SHCBP1
GO:0031092	platelet alpha granule membrane	3	348	0.00911854	17/19759	10.5984	0.176471	0.00261565	0.0359148	0.0314513	948/5099/3690	CD36/PCDH7/ITGB3
GO:0062023	collagen-containing extracellular matrix	16	348	0.0486322	436/19759	2.20395	0.0366972	0.00278338	0.0368025	0.0322286	10218/5176/4256/170689/10085/81578/7059/563/341640/5803/1191/7052/7078/2312/64129/6422	ANGPTL7/SERPINF1/MGP/ADAMTS15/EDIL3/COL21A1/THBS3/AZGP1/FREM2/PTPRZ1/CLU/TGM2/TIMP3/FLG/TINAGL1/SFRP1
